# Supplementary material for: The Challenge to Stabilize, Extract and Analyze Urinary Cell-Free DNA (ucfDNA) during Clinical Routine
Source: Diagnostics (Basel). 2023 Dec 14;13(24):3670. doi: 10.3390/diagnostics13243670 (PMC10743081; doi:10.3390/diagnostics13243670)
Supplement: Supplementary file 1 [file diagnostics-13-03670-s001.zip]

Archive with 2 entries (2 files):
- diagnostics-2758739-Supplementary Table S1.xlsx
- diagnostics-2758739-Supplmentary Table S2.pdf
