# Supplementary material for: The Challenge to Stabilize, Extract and Analyze Urinary Cell-Free DNA (ucfDNA) during Clinical Routine
Source: Diagnostics (Basel). 2023 Dec 14;13(24):3670. doi: 10.3390/diagnostics13243670 (PMC10743081; doi:10.3390/diagnostics13243670)
Supplement: Supplementary file 1 [file diagnostics-13-03670-s001.zip › diagnostics-2758739-Supplementary Table S1.xlsx]

## Sheet: Supplementary Table S1
	Supplementary Table S1: cfDNA quantities measured fluorometrically (triplicates) after various storage conditions. Samples were spiked with 24 ng synthetic reference standard. Eluation volume was 25 µl.
		Room temparature
	Stabilization	Storage	1. read	2. read	3. read	mean	sd	ccfDNA [ng/ml]	ccfDNA [ng/µl]	Total ccfDNA [ng]	Mean ccfDNA [ng]	sd	Difference to mean NC. [ng]	Total ccfDNA recovered	Level of significance NC vs Spike	Level of signif. in NC over time	Level of signif. in Spike over time	Level of signif. stabilization buffers over time
	No buffer
		0h													p=0.0217
		NC_1	5.98	6	6.07	6.01667	0.0385861	240.667	0.240667	6.01667	6.40556	0.27504
		NC_2	6.55	6.6	6.63	6.59333	0.0329983	263.733	0.263733	6.59333
		NC_3	6.57	6.62	6.63	6.60667	0.0262467	264.267	0.264267	6.60667
		Spike-in 5% 1	4.15	4.17	4.17	4.16333	0.00942809	166.533	0.166533	4.16333	4.36778	0.743592	-2.24222	negative
		Spike-in 5% 2	3.56	3.58	3.59	3.57667	0.0124722	143.067	0.143067	3.57667			-2.82889
		Spike-in 5% 3	5.3	5.35	5.44	5.36333	0.0579272	214.533	0.214533	5.36333			-1.04222
		4h													p=0.015
		NC_1	11.5	11.7	11.7	11.6333	0.0942809	465.333	0.465333	11.6333	9.56333	1.50619				p=0.043; 4h vs 0h
		NC_2	8.06	8.07	8.15	8.09333	0.0402768	323.733	0.323733	8.09333
		NC_3	8.88	8.99	9.02	8.96333	0.0601849	358.533	0.358533	8.96333
		Spike-in 5% 1	4.59	4.64	4.65	4.62667	0.0262467	185.067	0.185067	4.62667	5.14222	0.380461	-4.93667	negative			p=0.264 ; 4h vs 0h
		Spike-in 5% 2	5.5	5.53	5.57	5.53333	0.0286744	221.333	0.221333	5.53333			-4.03
		Spike-in 5% 3	5.22	5.28	5.3	5.26667	0.0339935	210.667	0.210667	5.26667			-4.29667
		12h													p=0.007
		NC_1	7.62	7.65	7.65	7.64	0.0141421	305.6	0.3056	7.64	8.88667	1.19603				p=0.646; 12h vs 4h
		NC_2	10.5	10.5	10.5	10.5	0	420	0.42	10.5
		NC_3	8.44	8.53	8.59	8.52	0.0616441	340.8	0.3408	8.52
		Spike-in 1% 1	4.64	4.65	4.64	4.64333	0.00471405	185.733	0.185733	4.64333	4.56556	0.12931	-4.24333	negative			p=0.109; 12h vs 4h
		Spike-in 1% 2	4.35	4.39	4.41	4.38333	0.0249444	175.333	0.175333	4.38333			-4.50333
		Spike-in 1% 3	4.67	4.68	4.66	4.67	0.00816497	186.8	0.1868	4.67			-4.21667
		24h													p=0.0042
		NC_1	6.09	6.2	6.15	6.14667	0.0449691	245.867	0.245867	6.14667	6.59111	0.570629				0.698; 24h vs 0h		p=0.0001; NC 24h
		NC_2	6.18	6.24	6.27	6.23	0.0374166	249.2	0.2492	6.23						0.070; 24h vs 12h		no buffer vs. U A S
		NC_3	7.34	7.39	7.46	7.39667	0.0492161	295.867	0.295867	7.39667
		Spike-in 5% 1	2.93	3	2.99	2.97333	0.0309121	118.933	0.118933	2.97333	3.40222	0.510753	-3.61778	negative			0.2038; 24h vs 0
		Spike-in 5% 2	4.13	4.11	4.12	4.12	0.00816497	164.8	0.1648	4.12			-2.47111				0.0358;24h vs 12h
		Spike-in 5% 3	3.09	3.12	3.13	3.11333	0.0169967	124.533	0.124533	3.11333			-3.47778
	U A S
		0h													p=0.0010
		NC_1	8.68	8.65	8.69	8.67333	0.0147196	346.933	0.346933	8.67333	8.88111	0.164887
		NC_2	9.04	9.07	9.12	9.07667	0.0285774	363.067	0.363067	9.07667
		NC_3	8.84	8.91	8.93	8.89333	0.0334166	355.733	0.355733	8.89333
		Spike-in 5% 1	14.6	14.6	14.6	14.6	0	584	0.584	14.6	16.3333	1.22686	5.71889	7.45222				p= 0.0043; 0h Spike
		Spike-in 5% 2	17.1	17.1	17.2	17.1333	0.0408248	685.333	0.685333	17.1333			8.25222					U A S vs UCB
		Spike-in 5% 3	17.2	17.2	17.4	17.2667	0.0816497	690.667	0.690667	17.2667			8.38556
		4h													p=0.0019
		NC_1	12.8	12.9	12.9	12.8667	0.0408248	514.667	0.514667	12.8667	10.8178	1.45796				p=0.1360; 4h vs 0h
		NC_2	9.98	10	10	9.99333	0.00816497	399.733	0.399733	9.99333
		NC_3	9.64	9.6	9.54	9.59333	0.0355903	383.733	0.383733	9.59333
		Spike-in 5% 1	19.7	19.6	19.6	19.6333	0.0408248	785.333	0.785333	19.6333	19.0222	0.663511	8.81556	8.20444			p=0.0527;4h vs 0h
		Spike-in 5% 2	19.4	19.2	19.4	19.3333	0.0816497	773.333	0.773333	19.3333			8.51556				p=0.4880; 4h vs 0h
		Spike-in 5% 3	18.1	18.1	18.1	18.1	0	724	0.724	18.1			7.28222
		12h													p=0.0253
		NC_1	9.62	9.62	9.55	9.59667	0.0285774	383.867	0.383867	9.59667	10.2211	1.48254				p=0.7076;12h vs 4h
		NC_2	12.2	12.3	12.3	12.2667	0.0408248	490.667	0.490667	12.2667
		NC_3	8.78	8.79	8.83	8.8	0.0187083	352	0.352	8.8
		Spike-in 1% 1	13.9	13.9	14	13.9333	0.0408248	557.333	0.557333	13.9333	15.4556	1.52129	3.71222	5.23444			p=0.0384;12h vs 4h
		Spike-in 1% 2	14.8	14.9	15	14.9	0.0707107	596	0.596	14.9			4.67889				p=0.5588;12h vs 0h
		Spike-in 1% 3	17.4	17.5	17.7	17.5333	0.108012	701.333	0.701333	17.5333			7.31222				p=0.0649; 12h vs 4h
		24h													p=0.0002
		NC_1	15.3	15.4	15.4	15.3667	0.0408248	614.667	0.614667	15.3667	15.9	0.730804				p=0.0075; 24h vs 12h		p=0.0001; NC 24h
		NC_2	16.9	16.9	17	16.9333	0.0408248	677.333	0.677333	16.9333						p=0.0002; 24h vs 0h		U A S vs AlloU
		NC_3	15.3	15.4	15.5	15.4	0.0707107	616	0.616	15.4
		Spike-in 5% 1	25.1	25.4	25.5	25.3333	0.147196	1013.33	1.01333	25.3333	25.0222	0.689247	9.43333	9.12222			p=0.0013; 24h vs 12h	p=0.015; 24 h Spike
		Spike-in 5% 2	25.4	25.7	25.9	25.6667	0.177951	1026.67	1.02667	25.6667			9.76667				p=0.0009; 24h vs 4h	U A S vs AlloU
		Spike-in 5% 3	23.9	24.1	24.2	24.0667	0.108012	962.667	0.962667	24.0667			8.16667				p=0.2474; 24h vs 4h
																	p=0.1685; 0h vs 24h
	AlloU
		0h													p=0.0003
		NC_1	2.36	2.36	2.37	2.36333	0.00471405	94.5333	0.0945333	2.36333	2.18333	0.133666
		NC_2	2.21	2.11	2.11	2.14333	0.0471405	85.7333	0.0857333	2.14333
		NC_3	2.04	2.05	2.04	2.04333	0.00471405	81.7333	0.0817333	2.04333
		Spike-in 5% 1	14.4	14.5	14.5	14.4667	0.0471405	578.667	0.578667	14.4667	14.0889	1.41352	12.2833	11.9056
		Spike-in 5% 2	12.2	12.2	12.2	12.2	1.77636e-15	488	0.488	12.2			10.0167
		Spike-in 5% 3	15.6	15.6	15.6	15.6	0	624	0.624	15.6			13.4167
		4h													p=0.0002
		NC_1	1.68	1.69	1.69	1.68667	0.00471405	67.4667	0.0674667	1.68667	1.63333	0.115213				p=0.0122; 4h vs 0h
		NC_2	1.49	1.46	1.47	1.47333	0.0124722	58.9333	0.0589333	1.47333
		NC_3	1.75	1.74	1.73	1.74	0.00816497	69.6	0.0696	1.74
		Spike-in 5% 1	7.41	7.38	7.32	7.37	0.0374166	294.8	0.2948	7.37	8.28778	0.737851	5.73667	6.65444			p=0.0068;4h vs 0h
		Spike-in 5% 2	8.31	8.3	8.34	8.31667	0.0169967	332.667	0.332667	8.31667			6.68333				p= 0.0096;4h vs 0h
		Spike-in 5% 3	9.16	9.18	9.19	9.17667	0.0124722	367.067	0.367067	9.17667			7.54333
		12h													p=0.0134
		NC_1	1.44	1.48	1.47	1.46333	0.0169967	58.5333	0.0585333	1.46333	1.65111	0.153776				p=0.9094;12h vs 0h
		NC_2	1.81	1.84	1.87	1.84	0.0244949	73.6	0.0736	1.84
		NC_3	1.64	1.65	1.66	1.65	0.00816497	66	0.066	1.65
		Spike-in 1% 1	4.55	4.57	4.59	4.57	0.0163299	182.8	0.1828	4.57	7.12889	1.8276	2.91889	5.47778			p=0.4506; 12h vs 4h
		Spike-in 1% 2	8.67	8.71	8.79	8.72333	0.0498888	348.933	0.348933	8.72333			7.07222				p=0.0170; 12h vs 0h
		Spike-in 1% 3	8.07	8.09	8.12	8.09333	0.020548	323.733	0.323733	8.09333			6.44222
		24h													p=0.0357
		NC_1	3.75	3.83	3.85	3.81	0.0432049	152.4	0.1524	3.81	3.66111	0.251695				p=0.0001; 24h vs 12h
		NC_2	3.25	3.33	3.34	3.30667	0.0402768	132.267	0.132267	3.30667						p=0.0001; 24h vs 0h
		NC_3	3.84	3.84	3.92	3.86667	0.0377124	154.667	0.154667	3.86667
		Spike-in 5% 1	9.07	9.2	9.24	9.17	0.0725718	366.8	0.3668	9.17	7.48444	1.71384	5.50889	3.82333			p=0.8503; 24h vs 12h	p=0.0007; 24h Spike
		Spike-in 5% 2	5.15	5.15	5.1	5.13333	0.0235702	205.333	0.205333	5.13333			1.47222				p=0.006; 24h vs 0h	AlloU vs U A S
		Spike-in 5% 3	8.13	8.16	8.16	8.15	0.0141421	326	0.326	8.15			4.48889
	UCB
		0h													p=0.0071
		NC_1	1.22	1.22	1.22	1.22	0	48.8	0.0488	1.22	1.08333	0.11741
		NC_2	1.09	1.1	1.1	1.09667	0.00471405	43.8667	0.0438667	1.09667
		NC_3	0.92	0.93	0.95	0.933333	0.0124722	37.3333	0.0373333	0.933333
		Spike-in 5% 1	3.02	3.04	3.05	3.03667	0.0124722	121.467	0.121467	3.03667	3.02222	0.524018	1.95333	1.93889
		Spike-in 5% 2	3.62	3.66	3.69	3.65667	0.0286744	146.267	0.146267	3.65667			2.57333
		Spike-in 5% 3	2.37	2.38	2.37	2.37333	0.00471405	94.9333	0.0949333	2.37333			1.29
		4h													p=0.7997
		NC_1	1.37	1.38	1.38	1.37667	0.00471405	55.0667	0.0550667	1.37667	1.83111	0.472945				p=0.0615;4h vs 0h
		NC_2	1.61	1.64	1.65	1.63333	0.0169967	65.3333	0.0653333	1.63333
		NC_3	2.48	2.49	2.48	2.48333	0.00471405	99.3333	0.0993333	2.48333
		Spike-in 5% 1	2	2.01	2.02	2.01	0.00816497	80.4	0.0804	2.01	1.73	0.225947	0.178889	negative			p=0.033; 4h vs 0h
		Spike-in 5% 2	1.46	1.46	1.45	1.45667	0.00471405	58.2667	0.0582667	1.45667			-0.374444
		Spike-in 5% 3	1.74	1.7	1.73	1.72333	0.0169967	68.9333	0.0689333	1.72333			-0.107778
		12h													p=0.1604
		NC_1	1.47	1.5	1.5	1.49	0.0141421	59.6	0.0596	1.49	1.53					p=0.6616; 12h vs 4h
		NC_2	1.02	1.04	1.04	1.03333	0.00942809	41.3333	0.0413333	1.03333
		NC_3	2.06	2.07	2.07	2.06667	0.00471405	82.6667	0.0826667	2.06667
		Spike-in 1% 1	0.89	0.9	0.9	0.896667	0.00471405	35.8667	0.0358667	0.896667	0.975556		-0.633333	negative			p=0.018; 12h vs 4h
		Spike-in 1% 2	0.83	0.83	0.84	0.833333	0.00471405	33.3333	0.0333333	0.833333			-0.696667
		Spike-in 1% 3	1.19	1.2	1.2	1.19667	0.00471405	47.8667	0.0478667	1.19667			-0.333333
		24h													p=0.2892
		NC_1	1.28	1.3	1.3	1.29333	0.00942809	51.7333	0.0517333	1.29333	1.92					p=0.5622;24h vs 12h
		NC_2	2.35	2.36	2.37	2.36	0.00816497	94.4	0.0944	2.36						p=0.8556; 24 h vs 4h
		NC_3	2.1	2.11	2.11	2.10667	0.00471405	84.2667	0.0842667	2.10667						p=0.0664; 24h vs 0h
		Spike-in 5% 1	1.81	1.82	1.82	1.81667	0.00471405	72.6667	0.0726667	1.81667	1.46222		-0.103333	negative
		Spike-in 5% 2	1.37	1.39	1.41	1.39	0.0163299	55.6	0.0556	1.39			-0.53
		Spike-in 5% 3	1.17	1.18	1.19	1.18	0.00816497	47.2	0.0472	1.18			-0.74
		4°C
	Stabilization	Storage	1. read	2. read	3. read	mean	sd	ccfDNA [ng/ml]	ccfDNA [ng/µl]	Total ccfDNA [ng]	Mean ccfDNA [ng]	sd	Difference to mean NC. [ng]	Total ccfDNA recovered	Level of significance NC vs Spike	Level of signif. in NC over time	Level of signif. in Spike over time	Level of signif. stabilization buffers over time
	No buffer
		4h													p=0.5732
		NC_1	10.6	10.7	10.7	10.6667	0.0471405	426.667	0.426667	10.6667	8.05222	2.02595				p=0.3185;4h vs 0h
		NC_2	5.69	5.74	5.76	5.73	0.0294392	229.2	0.2292	5.73
		NC_3	7.7	7.78	7.8	7.76	0.0432049	310.4	0.3104	7.76
		Spike-in 5% 1	6.67	6.71	6.73	6.70333	0.0249444	268.133	0.268133	6.70333	7.16556	0.330099	-1.34889	negative			p=0.0082;4h vs 0h
		Spike-in 5% 2	7.27	7.34	7.41	7.34	0.0571548	293.6	0.2936	7.34			-0.712222
		Spike-in 5% 3	7.41	7.46	7.49	7.45333	0.0329983	298.133	0.298133	7.45333			-0.598889
		12h													p=0.0489
		NC_1	8.38	8.47	8.46	8.43667	0.0402768	337.467	0.337467	8.43667	8.58667	0.381119				p= 0.7332;12h vs 4h
		NC_2	8.15	8.22	8.27	8.21333	0.0492161	328.533	0.328533	8.21333
		NC_3	9.07	9.1	9.16	9.11	0.0374166	364.4	0.3644	9.11
		Spike-in 1% 1	6.17	6.23	6.18	6.19333	0.0262467	247.733	0.247733	6.19333	6.93	0.742673	-2.39333	negative			p=0.0261;12h vs 0h
		Spike-in 1% 2	7.9	7.96	7.98	7.94667	0.0339935	317.867	0.317867	7.94667			-0.64				p=0.7064;12h vs 4h
		Spike-in 1% 3	6.6	6.67	6.68	6.65	0.0355903	266	0.266	6.65			-1.93667
		24h													p=0.0167
		NC_1	15.2	15.2	15.3	15.2333	0.0471405	609.333	0.609333	15.2333	13.4	1.43372				p=0.0101;24h vs 12 h		p=0.037; NC 24 h
		NC_2	11.7	11.8	11.7	11.7333	0.0471405	469.333	0.469333	11.7333						p=0.002;24h vs 0h		U A S vs no buffer
		NC_3	13.2	13.2	13.3	13.2333	0.0471405	529.333	0.529333	13.2333
		Spike-in 5% 1	9.32	9.35	9.41	9.36	0.0374166	374.4	0.3744	9.36	9.18	0.458912	-4.04	negative			p= 0.0015;24h vs 0h
		Spike-in 5% 2	9.65	9.57	9.67	9.63	0.0432049	385.2	0.3852	9.63			-3.77				p=0.0073;24h vs 4h
		Spike-in 5% 3	8.48	8.57	8.6	8.55	0.0509902	342	0.342	8.55			-4.85				p=0.0221;24 vs 12 h
	U A S
		4h													p<0.0001
		NC_1	6.94	6.99	7.03	6.98667	0.0318852	279.467	0.279467	6.98667	7.07444	0.589792				p=0.0142;4h vs 0h
		NC_2	7.79	7.84	7.88	7.83667	0.0318852	313.467	0.313467	7.83667
		NC_3	6.35	6.41	6.44	6.4	0.0324037	256	0.256	6.4
		Spike-in 5% 1	17.8	17.9	18	17.9	0.0707107	716	0.716	17.9	17.7	0.457853	10.8256	10.6256			p=0.2138;4h vs 0h
		Spike-in 5% 2	18.1	18.1	18.2	18.1333	0.0408248	725.333	0.725333	18.1333			11.0589				p=0.0267;4h vs 0h
		Spike-in 5% 3	17	17.1	17.1	17.0667	0.0408248	682.667	0.682667	17.0667			9.99222
		12h													p=0.0038
		NC_1	8.38	8.07	8.1	8.18333	0.120899	327.333	0.327333	8.18333	8.09778	0.654638				p=0.1764;12h vs 4h
		NC_2	8.81	8.85	8.9	8.85333	0.0318852	354.133	0.354133	8.85333						p=0.1751;12h vs 0h
		NC_3	7.22	7.26	7.29	7.25667	0.0248328	290.267	0.290267	7.25667
		Spike-in 1% 1	18.9	19	19	18.9667	0.0408248	758.667	0.758667	18.9667	16.4222	1.83633	10.8689	8.32444			p=0.3943; 12h vs 4h
		Spike-in 1% 2	15.5	15.6	15.7	15.6	0.0707107	624	0.624	15.6			7.50222				p=0.1607;12 h vs 4h
		Spike-in 1% 3	14.6	14.7	14.8	14.7	0.0707107	588	0.588	14.7			6.60222
		24h													p=0.1238
		NC_1	10.4	10.5	10.5	10.4667	0.0408248	418.667	0.418667	10.4667	10.2022	0.327972				p=0.0296;24h vs 12h
		NC_2	10.3	10.4	10.5	10.4	0.0707107	416	0.416	10.4						p=0.00071;24h vs 0h
		NC_3	9.69	9.75	9.78	9.74	0.0324037	389.6	0.3896	9.74
		Spike-in 5% 1	18.5	18.6	18.5	18.5333	0.0408248	741.333	0.741333	18.5333	14.4778	3.0922	8.33111	4.27556			p=0.4867;24h vs 12h
		Spike-in 5% 2	13.9	13.9	13.8	13.8667	0.0408248	554.667	0.554667	13.8667			3.66444				p=0.4741; 24h vs 0h
		Spike-in 5% 3	10.9	11.1	11.1	11.0333	0.0816497	441.333	0.441333	11.0333			0.831111				p=0.248; 24h vs 0h
	AlloU
		4h													p=0.0007
		NC_1	1.68	1.64	1.64	1.65333	0.0188562	66.1333	0.0661333	1.65333	1.91889	0.239294				p=0.2455;4h vs 0h
		NC_2	1.86	1.89	1.86	1.87	0.0141421	74.8	0.0748	1.87
		NC_3	2.23	2.25	2.22	2.23333	0.0124722	89.3333	0.0893333	2.23333
		Spike-in 5% 1	11.7	11.8	11.7	11.7333	0.0471405	469.333	0.469333	11.7333	13.0333	1.67619	9.81444	11.1144			p=0.5330;4h vs 0h
		Spike-in 5% 2	15.3	15.4	15.5	15.4	0.0816497	616	0.616	15.4			13.4811
		Spike-in 5% 3	11.9	12	12	11.9667	0.0471405	478.667	0.478667	11.9667			10.0478
		12h													p=0.0001
		NC_1	1.22	1.25	1.27	1.24667	0.020548	49.8667	0.0498667	1.24667	1.17889	0.112755				p=0.0170;12h vs 4h
		NC_2	1.25	1.27	1.29	1.27	0.0163299	50.8	0.0508	1.27
		NC_3	0.99	1.04	1.03	1.02	0.0216025	40.8	0.0408	1.02
		Spike-in 1% 1	7.62	7.67	7.62	7.63667	0.0235702	305.467	0.305467	7.63667	8.12778	0.349659	6.45778	6.94889			p=0.0154;12h vs 4h
		Spike-in 1% 2	8.24	8.33	8.4	8.32333	0.0654896	332.933	0.332933	8.32333			7.14444
		Spike-in 1% 3	8.37	8.4	8.5	8.42333	0.0555778	336.933	0.336933	8.42333			7.24444
		24h													p<0.0001
		NC_1	1.6	1.61	1.6	1.60333	0.00471405	64.1333	0.0641333	1.60333	1.83778	0.194676				p=0.0148;24h vs 12h		p=0.0001 NC 24 h
		NC_2	2.08	2.07	2.09	2.08	0.00816497	83.2	0.0832	2.08						p= 0.7329;24h vs 4h		AlloU vs U A S
		NC_3	1.82	1.84	1.83	1.83	0.00816497	73.2	0.0732	1.83
		Spike-in 5% 1	13	13.1	13.1	13.0667	0.0471405	522.667	0.522667	13.0667	13.0444	0.299794	11.2289	11.2067			p=0.0001;24h vs 12h	p=0.034 spike 24h
		Spike-in 5% 2	13.4	13.3	13.5	13.4	0.0816497	536	0.536	13.4			11.5622				p=0.9917;24h vs 4h	AlloU vs U A S
		Spike-in 5% 3	12.6	12.7	12.7	12.6667	0.0471405	506.667	0.506667	12.6667			10.8289				p=0.533; 24h vs 0h
	UCB
		4h													p=0.0649
		NC_1	0.99	1	1	0.996667	0.00471405	39.8667	0.0398667	0.996667	1.17889	0.157064				p=0.532; 4h vs 0h
		NC_2	1.15	1.16	1.17	1.16	0.00816497	46.4	0.0464	1.16
		NC_3	1.36	1.39	1.39	1.38	0.0141421	55.2	0.0552	1.38
		Spike-in 5% 1	0.76	0.77	0.79	0.773333	0.0124722	30.9333	0.0309333	0.773333	0.86	0.0856781	-0.405556	negative			p=0.0046; 4h vs 0h
		Spike-in 5% 2	0.97	0.98	0.98	0.976667	0.00471405	39.0667	0.0390667	0.976667			-0.202222
		Spike-in 5% 3	0.83	0.83	0.83	0.83	0	33.2	0.0332	0.83			-0.348889
		12h													p=0.5993
		NC_1	1.43	1.48	1.38	1.43	0.0408248	57.2	0.0572	1.43	1.31667					p=0.3431;12h vs 4h
		NC_2	1.22	1.21	1.21	1.21333	0.00471405	48.5333	0.0485333	1.21333
		NC_3	1.3	1.31	1.31	1.30667	0.00471405	52.2667	0.0522667	1.30667
		Spike-in 1% 1	0.61	0.62	0.64	0.623333	0.0124722	24.9333	0.0249333	0.623333	2.13		-0.693333	negative			p=0.515;12h vs 4h
		Spike-in 1% 2	0.78	0.78	0.8	0.786667	0.00942809	31.4667	0.0314667	0.786667			-0.53
		Spike-in 1% 3	4.94	4.97	5.03	4.98	0.0374166	199.2	0.1992	4.98			3.66333
		24h													p=0.7406
		NC_1	1.05	1.05	1.06	1.05333	0.00471405	42.1333	0.0421333	1.05333	1.42444					p=0.8180;24h vs 12h
		NC_2	2.25	2.28	2.31	2.28	0.0244949	91.2	0.0912	2.28						p=0.4806;24h vs 0h
		NC_3	0.94	0.94	0.94	0.94	0	37.6	0.0376	0.94
		Spike-in 5% 1	1.6	1.6	1.63	1.61	0.0141421	64.4	0.0644	1.61	1.25556		0.185556	negative			p=0.576;24 vs 4h
		Spike-in 5% 2	0.95	0.95	0.98	0.96	0.0141421	38.4	0.0384	0.96			-0.464444
		Spike-in 5% 3	1.19	1.21	1.19	1.19667	0.00942809	47.8667	0.0478667	1.19667			-0.227778
